# Supplementary material for: Gut Microbiota and Neurovascular Patterns in Amnestic Mild Cognitive Impairment
Source: Brain Sci. 2025 May 22;15(6):538. doi: 10.3390/brainsci15060538 (PMC12190368; doi:10.3390/brainsci15060538)
Supplement: Supplementary file 1 [file brainsci-15-00538-s001.zip]

Archive with 1 entries (1 files):
- brainsci-3625005-supplementary.xlsx
