# Supplementary material for: Gut Microbiota and Neurovascular Patterns in Amnestic Mild Cognitive Impairment
Source: Brain Sci. 2025 May 22;15(6):538. doi: 10.3390/brainsci15060538 (PMC12190368; doi:10.3390/brainsci15060538)
Supplement: Supplementary file 1 [file brainsci-15-00538-s001.zip › brainsci-3625005-supplementary.xlsx]

## Sheet: Significant via Lefse
Gene product	Enriched in	LDA score	p-value	Significance level	Gene caller ID
hypothetical protein	control	2.15845	0.00448325	**	55616
DNA gyrase/topoisomerase IV, subunit B (GyrB) (PDB:1EI1)	control	2.15786	0.00737117	**	59797
hypothetical protein	control	2.06256	0.0423571	*	61235
Uncharacterized Fe-S cluster protein	control	2.08242	0.0423571	*	68399
Putative NADPH-quinone reductase (modulator of drug activity B) (MdaB) (PDB:1D4A)	control	2.22437	0.0252066	*	142135
TPR repeat (TPR) (PDB:1KLX)	control	2.09801	0.0423571	*	158216
Peptidyl-prolyl cis-trans isomerase (rotamase) - cyclophilin family (PpiB) (PDB:4DGD)	control	2.25196	0.00448325	**	222248
Predicted transcriptional regulator (PDB:2JSP)	control	2.04413	0.028351	*	246734
Cytochrome bd-type quinol oxidase, subunit 2 (AppB) (PDB:6RKO)	control	2.04504	0.018533	*	255710
Cytochrome c553 (CytC553) (PDB:6Q2U)	control	2.05222	0.0423571	*	329599
LysO family transporter	control	2.1942	0.028351	*	383319
Acetyltransferase, isoleucine patch superfamily (WbbJ)	control	2.15046	0.028351	*	390928
DnaJ-class molecular chaperone with C-terminal Zn finger domain (DnaJ) (PDB:1BQ0)	control	2.08375	0.0423571	*	404020
ABC-type amino acid transport system, permease component (HisM) (PDB:4YMS)	control	2.09699	0.0118294	*	432418
Predicted epimerase YddE/YHI9, PhzF superfamily (YHI9) (PDB:1SDJ) (PUBMED:24914732)	control	2.04099	0.0423571	*	432422
hypothetical protein	control	2.1971	0.0423571	*	473928
ABC-type tungstate transport system, permease component TupA (TupB)	control	2.24234	0.018533	*	473932
Isopropylmalate/homocitrate/citramalate synthases (LeuA) (PDB:4JN6)	control	2.12463	0.00448325	**	491286
4-hydroxy-tetrahydrodipicolinate synthase/N-acetylneuraminate lyase (DapA) (PDB:2R91) (PUBMED:27574185)	control	2.02581	0.0423571	*	554476
hypothetical protein	control	2.07137	0.028351	*	713515
Type III secretory pathway, component EscV (EscV) (PDB:2X49)	control	2.08976	0.0116821	*	761861
Succinyl-CoA synthetase, alpha subunit (SucD) (PDB:1CQI)	control	2.07938	0.0423571	*	857384
Ribosomal protein L16/L10AE (RplP) (PDB:1WKI)	control	2.1697	0.018533	*	878626
Multidrug resistance efflux pump EmrA (EmrA) (PDB:4TKO)	control	2.07927	0.0423571	*	908484
Hydrogenase/urease maturation factor HypB, Ni2+-binding GTPase (HypB) (PDB:2HF8) (PUBMED:24338018;23899293)	control	2.0146	0.0423571	*	913048
Ni,Fe-hydrogenase I small subunit (HyaA) (PDB:6FPI)	control	2.15524	0.0423571	*	944294
Glutamine synthetase type III (GlnA3)	control	2.08086	0.028351	*	993689
Ribosomal protein L33 (RpmG) (PDB:1VS6)	control	2.15692	0.0423571	*	1031077
Predicted membrane GTPase TypA/BipA involved in stress response (TypA) (PDB:5A9V)	control	2.06158	0.018533	*	1220683
Ribosomal protein L19 (RplS) (PDB:1VS6) (PUBMED:27941785)	control	2.05472	0.0423571	*	1236502
AraC-type DNA-binding domain and AraC-containing proteins (AraC) (PDB:1BL0)	control	2.18622	0.0118294	*	1306610
Protein N-acetyltransferase, RimJ/RimL family (RimL) (PDB:1S7F)	control	2.06951	0.018533	*	1320585
DNA-directed RNA polymerase, sigma subunit (sigma70/sigma32) (RpoD) (PDB:1SIG)	control	2.01741	0.028351	*	1338627
Formylglycine-generating enzyme, required for sulfatase activity, contains SUMF1/FGE domain (YfmG) (PDB:2AFT)	control	2.02913	0.028351	*	1402303
hypothetical protein	control	2.18642	0.0423571	*	1497771
Amino acid racemase YgeA (RacX) (PDB:5ELL)	control	2.12743	0.028351	*	1500759
Regulator of protease activity HflC, stomatin/prohibitin superfamily (HflC)	control	2.19341	0.00737117	**	1549988
Signal peptidase I (LepB) (PDB:1B12) (PUBMED:1925027)	control	2.23609	0.028351	*	1584992
methionyl-tRNA formyltransferase	control	2.1398	0.0372894	*	1584993
ABC-type methionine transport system, permease component (MetP) (PDB:6CVL)	control	2.05758	0.028351	*	1620772
Cell division ATPase FtsA (FtsA) (PDB:3WT0)	control	2.14854	0.018533	*	1624401
Ni,Fe-hydrogenase III large subunit (HycE2) (PDB:6CFW)	control	2.15369	0.0235941	*	1736087
Fe-S-cluster-containing hydrogenase component 2 (HycB)	control	2.12291	0.0423571	*	1736089
Type II secretory pathway, component PulK (PulK) (PDB:5VTM)	control	2.22453	0.00737117	**	1751886
Orotate phosphoribosyltransferase (PyrE) (PDB:4WML)	control	2.10319	0.0423571	*	1778192
Signal transduction histidine kinase (BaeS) (PDB:1JOY)!!!DNA-binding response regulator, OmpR family, contains REC and winged-helix (wHTH) domain (OmpR) (PDB:1XHF)!!!HPt (histidine-containing phosphotransfer) domain (HPtr) (PDB:3IQT)	control	2.14189	0.028351	*	1778195
hypothetical protein	control	2.015	0.0423571	*	1778198
Queuine/archaeosine tRNA-ribosyltransferase (Tgt) (PDB:1XW8) (PUBMED:15805528)	control	2.00645	0.018533	*	1836999
Protein translocase subunit SecG (SecG) (PDB:2AKH)	control	2.10541	0.0118294	*	1929828
RNase P protein component (RnpA) (PDB:1A6F)	control	2.31238	0.0118294	*	1985914
YdcH family protein	control	2.17949	0.0423571	*	2035364
Chaperedoxin CnoX, contains thioredoxin-like and TPR-like domains, YbbN/TrxSC family (CnoX) (PDB:3QDN) (PUBMED:21498507;29754824)	control	2.12346	0.018533	*	2035372
Na+-translocating ferredoxin:NAD+ oxidoreductase RNF, RnfC subunit (RnfC)	control	2.07156	0.00448325	**	2043551
Ribosomal protein S21 (RpsU) (PDB:4V4H)	control	2.17752	0.0423571	*	2044210
Integral membrane protein YbhL, putative Ca2+ regulator, Bax inhibitor (BI-1)/TMBIM family (YbhL) (PDB:4PGR) (PUBMED:28064000)	control	2.27961	0.028351	*	2050025
DNA-binding response regulator, OmpR family, contains REC and winged-helix (wHTH) domain (OmpR) (PDB:1XHF)	control	2.16839	0.027252	*	2117858
DNA-binding response regulator, OmpR family, contains REC and winged-helix (wHTH) domain (OmpR) (PDB:1XHF)	control	2.19009	0.0177191	*	2117864
NAD(P)-dependent dehydrogenase, short-chain alcohol dehydrogenase family (FabG) (PDB:6L1H)	control	2.01086	0.0423571	*	2117870
Peptidoglycan/xylan/chitin deacetylase, PgdA/NodB/CDA1 family (CDA1) (PDB:1NY1)	MCI	2.12812	0.018533	*	25502
EAL domain-containing protein; possibly diguanylate cyclase	MCI	2.14305	0.0419967	*	25507
S-adenosylmethionine:tRNA-ribosyltransferase-isomerase (queuine synthetase) (QueA) (PDB:1VKY)	MCI	2.12199	0.0423571	*	59801
HD-domain containing protein	MCI	2.07827	0.0409198	*	59805
Iron only hydrogenase large subunit, C-terminal domain (Nar1) (PDB:1C4A)	MCI	2.035	0.028075	*	109813
cytochrome c3 family protein	MCI	2.24338	0.0072684	**	109814
[FeFe] hydrogenase H-cluster radical SAM maturase HydG	MCI	2.15064	0.0316264	*	109825
Ubiquinone/menaquinone biosynthesis C-methylase UbiE/MenG (UbiE) (PDB:4OBW)	MCI	2.10252	0.028075	*	109849
dual CXXC motif small (seleno)protein	MCI	2.17671	0.018533	*	130105
tRNA-dihydrouridine synthase (DusA) (PDB:1VHN)	MCI	2.01387	0.0423571	*	146893
TctA family transporter (PUBMED:14499931)	MCI	2.02474	0.028351	*	156828
Nucleotide-binding universal stress protein, UspA family (UspA) (PDB:1JMV)	MCI	2.09916	0.018533	*	182053
FhlA-type transcriptional regulator, contains GAF, AAA-type ATPase, and DNA-binding Fis domains (FhlA)	MCI	2.00843	0.018533	*	224420
Biopolymer transport protein ExbD (ExbD) (PDB:2JWK)	MCI	2.13368	0.0419967	*	224422
ABC-type multidrug transport system, ATPase component (CcmA) (PDB:5DO7)	MCI	2.03875	0.0423571	*	224426
16S rRNA G527 N7-methylase RsmG (former glucose-inhibited division protein B) (RsmG) (PDB:1XDZ) (PUBMED:15375115;22031445)	MCI	2.04891	0.0423571	*	263529
hypothetical protein	MCI	2.05801	0.0206449	*	378420
Molybdopterin or thiamine biosynthesis adenylyltransferase (ThiF) (PDB:1ZUD) (PUBMED:32239579)	MCI	2.02058	0.028351	*	378425
hypothetical protein	MCI	2.09742	0.0423571	*	378428
Signal transduction histidine kinase NtrY involved in nitrogen fixation and metabolism regulation (NtrY)	MCI	2.00769	0.018533	*	378432
Tripartite-type tricarboxylate transporter, extracytoplasmic receptor component TctC (TctC) (PDB:2DVZ)	MCI	2.47079	0.00381557	**	432432
2-keto-3-deoxy-L-rhamnonate aldolase RhmA (HpcH) (PDB:1DXE)	MCI	2.08342	0.0256309	*	432436
DNA-binding transcriptional regulator, IclR family (IclR) (PDB:1MKM)	MCI	2.28846	0.00637767	**	432437
NADPH:quinone reductase or related Zn-dependent oxidoreductase (Qor) (PDB:2VCY)	MCI	2.00723	0.0423571	*	486707
hypothetical protein	MCI	2.1092	0.0423571	*	486722
Intermembrane transporter PqiABC subunit PqiB (PqiB) (PDB:5UVN) (PUBMED:27795327;28819315)	MCI	2.01119	0.028351	*	491277
Nitroreductase (NfnB) (PDB:1F5V)	MCI	2.16723	0.028075	*	536516
Sulfate permease or related transporter, MFS superfamily (SUL1) (PDB:3NY7)	MCI	2.08145	0.0423571	*	536521
hypothetical protein	MCI	2.19131	0.0419967	*	536526
DNA-binding protein, AcrR family, includes nucleoid occlusion protein SlmA (AcrR) (PDB:2QOP)	MCI	2.00968	0.028351	*	554487
GGDEF domain, diguanylate cyclase (c-di-GMP synthetase) or its enzymatically inactive variants (GGDEF) (PDB:6D9M)!!!PAS domain (PAS) (PDB:2MWG)	MCI	2.17091	0.0116821	*	589422
Deoxyribose-phosphate aldolase (DeoC) (PDB:1J2W)	MCI	2.044	0.0423571	*	610351
TRAP-type C4-dicarboxylate transport system, small permease component YiaM (DctM)	MCI	2.05188	0.028351	*	610357
phage regulatory CII family protein	MCI	2.0683	0.00441369	**	656151
Permease of the drug/metabolite transporter (DMT) superfamily (RhaT) (PDB:5I20)	MCI	2.11044	0.028351	*	656169
Capsule polysaccharide export protein KpsE/RkpR (KpsE)	MCI	2.19049	0.0177191	*	769780
DVU3141 family protein	MCI	2.30322	0.00637767	**	769783
Formate dehydrogenase assembly factor FdhD, a sulfurtransferase (FdhD) (PDB:2PW9)	MCI	2.13609	0.028351	*	772383
FhlA-type transcriptional regulator, contains GAF, AAA-type ATPase, and DNA-binding Fis domains (FhlA)	MCI	2.11112	0.0419967	*	791338
Signal transduction histidine kinase (BaeS) (PDB:1JOY)!!!CheY-like REC (receiver) domain, includes chemotaxis protein CheY and sporulation regulator Spo0F (CheY) (PDB:6QRJ)	MCI	2.15089	0.028075	*	791339
helix-turn-helix transcriptional regulator (phage related?)	MCI	2.0809	0.0423571	*	798454
Radical SAM superfamily maturase, SkfB/NifB/PqqE family (SkfB) (PDB:6Q2P) (PUBMED:23282011)	MCI	2.01218	0.0118294	*	803205
helix-turn-helix domain containing protein; possibly Fis family transcriptional regulator	MCI	2.01656	0.028351	*	870028
transcription initiation protein	MCI	2.07344	0.018533	*	1015854
hypothetical protein	MCI	2.01018	0.0472798	*	1031073
Mor transcription activator family protein	MCI	2.0858	0.028351	*	1031693
hypothetical protein	MCI	2.07797	0.00696464	**	1125409
Fe-S-cluster-containing dehydrogenase component (DMSO reductase) (HybA) (PDB:2VPW)	MCI	2.21703	0.0118294	*	1125422
Glycosyltransferase involved in cell wall bisynthesis (RfaB) (PDB:2IV7)	MCI	2.01926	0.0423571	*	1125424
Choline-glycine betaine transporter (BetT) (PDB:2WIT)	MCI	2.01496	0.018533	*	1220671
Phosphatidylglycerophosphatase A (PgpA) (PDB:1RFZ)	MCI	2.0468	0.0118294	*	1220699
Aspartyl/asparaginyl-tRNA synthetase (AsnS) (PDB:3KFU)	MCI	2.0383	0.028351	*	1259103
Carbon starvation protein CstA (peptide/pyruvate transporter) (CstA) (PUBMED:26497384;29358499)	MCI	2.19092	0.00448325	**	1293263
Fe2+ or Zn2+ uptake regulation protein Fur/Zur (Fur) (PDB:1MZB)	MCI	2.15574	0.0423571	*	1306625
Pyruvate-formate lyase (PflD) (PDB:1CM5)	MCI	2.0647	0.028075	*	1323671
Uncharacterized membrane protein YkvA, DUF1232 family (YkvA)	MCI	2.03475	0.028351	*	1333362
Na+/panthothenate symporter (PanF)	MCI	2.1063	0.018533	*	1338613
Predicted hydrolase of the alpha/beta-hydrolase fold (YheT)	MCI	2.08553	0.028351	*	1421383
hypothetical protein	MCI	2.16233	0.00737117	**	1421392
Choline-glycine betaine transporter (BetT) (PDB:2WIT)	MCI	2.21848	0.0177191	*	1426336
cytochrome c3 family protein	MCI	2.10124	0.028351	*	1426351
Aldo/keto reductase, related to diketogulonate reductase (ARA1) (PDB:1Q13)	MCI	2.3235	0.00448325	**	1620768
Glycosyltransferase involved in cell wall bisynthesis (WcaA) (PDB:5MLZ)	MCI	2.20883	0.0352976	*	1736097
Phosphotransacetylase (includes Pta, EutD and phosphobutyryltransferase) (Pta) (PDB:1QZT) (PUBMED:28754323)	MCI	2.15603	0.0118294	*	1845872
K(+)-transporting ATPase subunit F	MCI	2.37797	0.00737117	**	1892505
GGDEF domain, diguanylate cyclase (c-di-GMP synthetase) or its enzymatically inactive variants (GGDEF) (PDB:6D9M)!!!PAS domain (PAS) (PDB:2MWG)!!!GAF domain (GAF)	MCI	2.13934	0.028351	*	1892518
MinD superfamily P-loop ATPase, contains an inserted ferredoxin domain	MCI	2.10256	0.0118294	*	1893289
Predicted Fe2+/Mn2+ transporter, VIT1/CCC1 family (Ccc1) (PDB:6IU3)	MCI	2.03281	0.018533	*	1905048
Elongation factor P--beta-lysine ligase (EF-P beta-lysylation pathway) (EpmA) (PDB:3A5Z) (PUBMED:20729861)	MCI	2.0987	0.0423571	*	1905052
Predicted Na+-dependent transporter YfeH (YfeH) (PDB:4N7X) (PUBMED:21175741)	MCI	2.17073	0.028351	*	1966620
cAMP-binding domain of CRP or a regulatory subunit of cAMP-dependent protein kinases (Crp) (PDB:1FT9)	MCI	2.05437	0.0423571	*	2035355
Outer membrane lipoprotein-sorting protein (LolA) (PDB:1IWL)	MCI	2.09408	0.0118294	*	2045883
Outer membrane receptor protein, Fe transport (CirA) (PDB:1BY3)	MCI	2.14323	0.00448325	**	2045888
DNA uptake channel protein ComEC, N-terminal domain (ComEC)!!!DNA uptake channel protein ComEC C-terminal domain, metallo-beta-lactamase superfamily (ComEC)	MCI	2.076	0.018533	*	2069151
Fe-S cluster-containing oxidoreductase, includes glycolate oxidase subunit GlcF (GlpC)	MCI	2.04705	0.0118294	*	2114044
DUF3795 domain-containing protein, possibly SDR family oxidoreductase	MCI	2.04683	0.0423571	*	2117871
DNA-binding transcriptional regulator, MarR family (MarR) (PDB:1JGS)	MCI	2.23607	0.0419967	*	2117882

## Sheet: Significant via Wilcoxon only
Gene product	Enriched in*	p-value	Significance level	Gene caller ID		*samples that are considered enriched here have both a higher mean AND median coverage compared to the other group
Outer membrane protein TolC (TolC)	.	0.0118294	*	554485
House-cleaning carbohydrate phosphatase, DUF89 family (DUF89)	control	0.018533	*	166927
TRAP-type C4-dicarboxylate transport system, periplasmic component (DctP)	.	0.018533	*	328625
PAS domain (PAS)	MCI	0.018533	*	1892525
Coenzyme F420-reducing hydrogenase, delta subunit (FrhD)	control	0.018533	*	1966607
No significant similarity found.	control	0.0235941	*	783942
hypothetical viral protein	MCI	0.028075	*	1761653
23S rRNA C2501 and tRNA U34 5'-hydroxylation protein RlhA/YrrN/YrrO, U32 peptidase family (RlhA)	MCI	0.028351	*	83261
ABC-type Fe3+-hydroxamate transport system, periplasmic component (FepB)	MCI	0.028351	*	109841
DNA-binding transcriptional regulator, GntR family (GntR)	MCI	0.028351	*	372996
Transcriptional regulator, contains XRE-family HTH domain (HipB)	MCI	0.028351	*	564373
ABC-type transport system, periplasmic component (DdpA)	control	0.028351	*	870129
ABC-type bacteriocin/lantibiotic exporters, contain an N-terminal double-glycine peptidase domain (SunT)	control	0.028351	*	1220656
ParA-like ATPase involved in chromosome/plasmid partitioning or cellulose biosynthesis protein BcsQ (ParA)	MCI	0.028351	*	1297175
1-aminocyclopropane-1-carboxylate deaminase/D-cysteine desulfhydrase, PLP-dependent ACC family (Acd)	MCI	0.028351	*	1500761
Phosphoglycerol transferase MdoB/OpgB, AlkP superfamily (MdoB)	control	0.028351	*	1836997
Threonine/homoserine/homoserine lactone efflux protein (RhtB)	MCI	0.028351	*	1845877
HEAT repeat (HEAT)	control	0.028351	*	1985912
Fe2+ transporter FeoB (FeoB)	MCI	0.028351	*	2045886
Adenosyl cobinamide kinase/adenosyl cobinamide phosphate guanylyltransferase (CobU)	MCI	0.0419967	*	2031367
TRAP-type uncharacterized transport system, periplasmic component (Imp)	MCI	0.0423571	*	432410
monomethylamine:corrinoid methyltransferase	MCI	0.0423571	*	536536
Predicted molibdopterin-dependent oxidoreductase YjgC (YjgC)	control	0.0423571	*	554478
PD-(D/E)XK nuclease superfamily protein	MCI	0.0423571	*	749936
Type III secretory pathway, EscR/YscR component (EscR)	.	0.0423571	*	761888
Transcriptional regulator, middle operon regulator (Mor) family (Mor)	MCI	0.0423571	*	798460
Metal-dependent amidase/aminoacylase/carboxypeptidase (AbgB)	control	0.0423571	*	807581
Ribosomal protein L1 (RplA)	MCI	0.0423571	*	1031081
ABC-type phosphate transport system, periplasmic component (PstS)	.	0.0423571	*	1122430
Lipid A disaccharide synthetase (LpxB)	.	0.0423571	*	1125413
DNA segregation ATPase FtsK/SpoIIIE or related protein (FtsK)	.	0.0423571	*	1145703
Signal transduction histidine kinase (BaeS)	control	0.0423571	*	1220686
Murein DD-endopeptidase MepM and murein hydrolase activator NlpD, contains LysM domain (NlpD)	MCI	0.0423571	*	1273096
FAD/FMN-containing lactate dehydrogenase/glycolate oxidase (GlcD)	control	0.0423571	*	1323664
Ribose 5-phosphate isomerase RpiB (RpiB)	MCI	0.0423571	*	1338623
Signal transduction histidine kinase (BaeS)	MCI	0.0423571	*	1628796
TRAP-type C4-dicarboxylate transport system, large permease component (DctQ)	MCI	0.0423571	*	1893287
Voltage-gated potassium channel Kch (Kch)	control	0.0423571	*	2108627
No significant similarity found.	MCI	0.0462004	*	486748

## Sheet: Equal abund significant covs
Gene name	Gene caller ID	control 10	control 18	control 23	control 27	control 28	MCI 1	MCI 13	MCI 15	MCI 17	MCI 20	MCI 22	MCI 29		Average control	Average MCI	Fold difference		Median Control	Median MCI	Fold difference
Peptidoglycan/xylan/chitin deacetylase, PgdA/NodB/CDA1 family (CDA1)	25502	3.05519	0.108225	2.51515	0.256494	0.65368	2.85606	7.02273	2.98052	5.65368	0.635281	0.954545	3.80952		1.31775	3.41605	0.385752		0.65368	2.98052	0.219317
EAL domain-containing protein; possibly diguanylate cyclase	25507	2.65741	0	2.26852	0.907407	0	0.574074	3.52778	5.01852	6.36111	1.98148	1.35185	4.52778		1.16667	3.33466	0.349861		0.907407	3.52778	0.257218
No significant similarity found.	55616	9.91534	2.11111	4.77249	1.35097	10.1023	3.1358	5.45503	2.93122	4.70018	0.804233	1.3933	3.57319		5.65044	3.14185	1.79844		4.77249	3.1358	1.52193
DNA gyrase/topoisomerase IV, subunit B (GyrB)	59797	7.80444	3.13149	5.06114	1.46985	9.56114	3.33082	7.49162	3.10385	4.69598	1.65075	1.51926	5.60553		5.40561	3.91397	1.38111		5.06114	3.33082	1.51949
S-adenosylmethionine:tRNA-ribosyltransferase-isomerase (queuine synthetase) (QueA)	59801	7.41621	0.411658	4.24135	0.825137	0.0992714	4.47177	7.96539	2.55738	6.25592	2.96812	2.3133	5.02823		2.59872	4.50859	0.576395		0.825137	4.47177	0.184521
HD-domain containing protein	59805	2.65741	0.824074	2.25	0	0	4.93519	5.48611	2.64352	5.01389	0	0.814815	5.5		1.1463	3.48479	0.328943		0.824074	4.93519	0.166979
hypothetical protein	61235	7.38798	1.55191	1.27322	1.18579	3.44809	0.590164	2.5847	1.14208	1.37158	0	1.25683	1.03279		2.9694	1.13973	2.60534		1.55191	1.14208	1.35885
Uncharacterized Fe-S cluster protein	68399	6.23016	3.97795	3.7037	1.32628	6.71781	3.86155	5.98765	0.602293	5.84744	0.932099	1.40564	4.41623		4.39118	3.29327	1.33338		3.97795	3.86155	1.03014
23S rRNA C2501 and tRNA U34 5'-hydroxylation protein RlhA/YrrN/YrrO, U32 peptidase family (RlhA)	83261	3.9673	0.940989	1.70494	0.722488	0.605263	3.84211	4.689	2.04386	4.68262	0.713716	1.33333	4.45455		1.5882	3.10845	0.510929		0.940989	3.84211	0.244915
Iron only hydrogenase large subunit, C-terminal domain (Nar1)	109813	1.86089	1.12336	0	0.015748	0	2.66142	3.65879	1.32546	3.22047	2.021	0.178478	1.89239		0.6	2.13686	0.280786		0.015748	2.021	0.00779221
cytochrome c3 family protein	109814	4.43974	0.774359	0	0.0179487	0	2.56538	6.12564	3.8	4.81154	1.6	0.774359	3.85769		1.04641	3.36209	0.311238		0.0179487	3.8	0.00472335
[FeFe] hydrogenase H-cluster radical SAM maturase HydG	109825	0.591195	0	2.49686	0	0	2.54717	9.63522	2.75472	3.07547	0	1.33333	4.91195		0.61761	3.46541	0.178221		0	2.75472	0
ABC-type Fe3+-hydroxamate transport system, periplasmic component (FepB)	109841	3.62315	1.43864	1.20714	0.86423	0	2.38729	5.12794	2.43081	2.94517	1.40122	1.26023	3.71802		1.42663	2.75295	0.518219		1.20714	2.43081	0.496599
Ubiquinone/menaquinone biosynthesis C-methylase UbiE/MenG (UbiE)	109849	4.97474	0	1.17196	0.704156	0	2.77017	6.49959	2.83945	3.77425	1.52323	0.303993	4.52893		1.37017	3.17709	0.431266		0.704156	2.83945	0.247991
dual CXXC motif small (seleno)protein	130105	3.0619	2.27619	1.21429	0.52381	5.50952	2.03333	6.50952	3.97619	7.32857	2.57143	1.87619	7.92857		2.51714	4.6034	0.546801		2.27619	3.97619	0.572455
Putative NADPH-quinone reductase (modulator of drug activity B) (MdaB)	142135	6.60458	2.05392	2.95915	0	0	0	0	0	0	0	0	0		2.32353	0	only in controls		2.05392	0	only in controls
tRNA-dihydrouridine synthase (DusA)	146893	8.21032	1.41667	2.02976	0.599206	1.4871	4.43552	6.8879	2.54762	5.0119	1.19048	2.53671	5.22718		2.74861	3.97676	0.691169		1.4871	4.43552	0.335272
TctA family transporter	156828	6.16332	2.2925	2.94578	0.737617	0.921017	3.24163	6.48193	4.42369	6.22222	1.53481	2.38353	6.64659		2.61205	4.4192	0.591068		2.2925	4.42369	0.518233
TPR repeat (TPR)	158216	6.19654	4.11635	2.56447	0.712264	3.13365	4.44497	1.15566	1.14151	2.13679	0.474843	0.573899	2.96069		3.34465	1.84119	1.81657		3.13365	1.15566	2.71156
House-cleaning carbohydrate phosphatase, DUF89 family (DUF89)	166927	6.44275	2.01579	4.73266	1.022	7.9295	2.69374	5.37112	3.29554	4.82628	1.20812	1.32826	4.34461		4.42854	3.29538	1.34386		4.73266	3.29554	1.43608
Nucleotide-binding universal stress protein, UspA family (UspA)	182053	5.51333	1.76889	3.11778	0.544444	3.04444	7.63556	6.31778	3.16667	7.95778	1.00889	2.24	5.56889		2.79778	4.84222	0.577788		3.04444	5.56889	0.546688
Peptidyl-prolyl cis-trans isomerase (rotamase) - cyclophilin family (PpiB)	222248	10.8383	3.03748	4.35503	1.48323	8.72781	3.46351	4.92308	2.64103	3.14201	0.0769231	0.431953	5.70809		5.68836	2.91237	1.95317		4.35503	3.14201	1.38606
FhlA-type transcriptional regulator, contains GAF, AAA-type ATPase, and DNA-binding Fis domains (FhlA)	224420	0	0.996786	1.99904	0.224365	0.205079	1.62938	3.78785	1.31051	3.88267	1.39666	1.31051	3.84314		0.685053	2.45153	0.279439		0.224365	1.62938	0.1377
Biopolymer transport protein ExbD (ExbD)	224422	1.94118	2.50735	1.68873	0	0	4.6299	6.1348	1.09559	4.45343	3.10294	1.11029	6.86275		1.22745	3.91282	0.3137		1.68873	4.45343	0.379196
ABC-type multidrug transport system, ATPase component (CcmA)	224426	4.84335	0.832744	1.33451	0	0.555948	3.32862	4.69022	2.44287	2.76325	1.88575	0.777385	1.26031		1.51331	2.44977	0.617735		0.832744	2.44287	0.340887
Predicted transcriptional regulator	246734	5.04444	2.65926	4.44198	1.35062	4.33333	3.78519	3.68395	2.21481	4.91605	0	0.725926	3.21728		3.56593	2.64903	1.34613		4.33333	3.21728	1.34689
Cytochrome bd-type quinol oxidase, subunit 2 (AppB)	255710	6.16521	2.66667	2.7862	0.932945	5.91254	3.12342	4.61127	1.90865	2.38873	0.862974	0.386783	3.84548		3.69271	2.44676	1.50923		2.7862	2.38873	1.1664
16S rRNA G527 N7-methylase RsmG (former glucose-inhibited division protein B) (RsmG)	263529	5.78815	1.28593	2.21185	0.0681481	2.04148	3.04296	4.75556	4.47704	5.00889	0.997037	1.57481	3.95852		2.27911	3.40212	0.66991		2.04148	3.95852	0.515719
TRAP-type C4-dicarboxylate transport system, periplasmic component (DctP)	328625	3.68217	1.07849	2.18895	0.585271	2.7219	1.87306	4.23159	1.73934	3.08818	1.92539	1.42733	5.34593		2.05136	2.8044	0.731477		2.18895	1.92539	1.13689
Cytochrome c553 (CytC553)	329599	4.71474	2.30128	3.71474	1.09615	4.63462	1.28526	3.42308	0.432692	2.15705	3.96474	0	2.60256		3.29231	1.98077	1.66214		3.71474	2.15705	1.72214
DNA-binding transcriptional regulator, GntR family (GntR)	372996	2.98459	0.95098	1.19888	0.338936	0	2.45378	5.2409	1.21289	4.01821	1.02801	0.859944	2.16246		1.09468	2.42517	0.451382		0.95098	2.16246	0.439767
hypothetical protein	378420	0.600939	0	0.661972	0	0	1.00939	6.16432	0	2.61972	1.24413	1.12207	3.69953		0.252582	2.26559	0.111486		0	1.24413	0
Molybdopterin or thiamine biosynthesis adenylyltransferase (ThiF)	378425	2.87314	0.261808	0.607287	0.407557	1.01889	2.09177	3.19433	2.07422	3.48313	0.472335	0.489879	2.94602		1.03374	2.10738	0.490532		0.607287	2.09177	0.290323
hypothetical protein	378428	0.919872	0.647436	0.464744	0.532051	2.47756	0.788462	2.77244	3.79808	4.25321	0.942308	1.63141	5.04167		1.00833	2.74679	0.367095		0.647436	2.77244	0.233526
Signal transduction histidine kinase NtrY involved in nitrogen fixation and metabolism regulation (NtrY)	378432	2.85251	0.673516	2.1137	0.636073	1.29041	1.95388	4.13014	2.54795	3.19315	1.95845	1.48995	2.85023		1.51324	2.58911	0.584465		1.29041	2.54795	0.506452
No significant similarity found.	383319	12.7601	1.76324	4.79751	2.12773	6.28037	1.93458	5.19938	1.86604	4.82243	0.638629	0.576324	7.56698		5.54579	3.22919	1.71739		4.79751	1.93458	2.47987
Acetyltransferase, isoleucine patch superfamily (WbbJ)	390928	7.42807	1.75965	6.65789	1.85439	6.92982	1.48772	4.45614	3.24035	4.6386	0.512281	1.49298	5.07544		4.92596	2.98622	1.64957		6.65789	3.24035	2.05468
DnaJ-class molecular chaperone with C-terminal Zn finger domain (DnaJ)	404020	7.35937	3.38031	3.37125	1.04301	10.5059	2.04188	5.82739	2.30673	4.99095	1.72609	0.770232	5.38087		5.13198	3.29202	1.55891		3.38031	2.30673	1.46541
TRAP-type uncharacterized transport system, periplasmic component (Imp)	432410	4.30745	1.37992	2.0528	0.70911	0.319876	3.53934	4.85093	1.95031	4.33851	1.15217	1.70497	2.18634		1.75383	2.81751	0.622475		1.37992	2.18634	0.631155
ABC-type amino acid transport system, permease component (HisM)	432418	7.11863	4.22059	2.60294	0.888235	7.48529	2.12745	2.92745	2.03922	5.29412	0.971569	1.11373	3.35098		4.46314	2.54636	1.75275		4.22059	2.12745	1.98387
Predicted epimerase YddE/YHI9, PhzF superfamily (YHI9)	432422	5.04844	3.44521	3.47636	0.943483	6.40023	2.03345	5.67359	1.38639	5.18224	0.963091	1.05306	3.90773		3.86275	2.88565	1.33861		3.47636	2.03345	1.70959
Tripartite-type tricarboxylate transporter, extracytoplasmic receptor component TctC (TctC)	432432	0	0	0	0.154872	0	3.07795	6.61641	3.14872	5.90256	1.78051	1.33538	4.30359		0.0309744	3.73788	0.00828662		0	3.14872	0
2-keto-3-deoxy-L-rhamnonate aldolase RhmA (HpcH)	432436	0	0	0	0.608466	0	3.40079	5.05159	0.822751	5.03439	0.198413	0.534392	2.34656		0.121693	2.48413	0.0489883		0	2.34656	0
DNA-binding transcriptional regulator, IclR family (IclR)	432437	0	0	0	0.777349	0	3.90347	6.00129	3.33205	4.68468	1.41441	1.18275	2.86486		0.15547	3.3405	0.0465408		0	3.33205	0
No significant similarity found.	473928	7.39024	1.93821	2.84228	3.42276	11.1902	1.51382	4.5626	2.43415	5.84065	0.739837	2.44228	2.42276		5.35675	2.85087	1.87899		3.42276	2.43415	1.40615
ABC-type tungstate transport system, permease component TupA (TupB)	473932	6.14788	2.75152	4.34545	2.94545	9.17697	4.17091	4.34909	2.03515	3.82303	1.66061	0.913939	4.23515		5.07345	3.02684	1.67616		4.34545	3.82303	1.13665
NADPH:quinone reductase or related Zn-dependent oxidoreductase (Qor)	486707	2.4248	0.0142276	1.35772	0.142276	0.460366	0.955285	2.60671	1.92276	4.00813	0.884146	0.332317	1.89228		0.879878	1.80023	0.488758		0.460366	1.89228	0.243287
No significant similarity found.	486722	3.47863	0	2.09117	0.045584	1.08262	3.23077	3.86325	3.48433	2.51567	1	2.00285	2.59829		1.3396	2.67074	0.501585		1.08262	2.59829	0.416667
No significant similarity found.	486748	0.763889	0	0	0	0	0	3.06944	1	1.30556	0.791667	0	0.888889		0.152778	1.00794	0.151575		0	0.888889	0
Intermembrane transporter PqiABC subunit PqiB (PqiB)	491277	5.02974	1.20103	1.83897	0.309744	0	1.26769	6.22154	2.10974	4.33846	1.88923	1.41846	4.78974		1.6759	3.14784	0.532396		1.20103	2.10974	0.569276
Isopropylmalate/homocitrate/citramalate synthases (LeuA)	491286	4.9491	1.81828	2.36508	1.10345	10.647	0.850027	2.54242	1.90093	3.56705	0.470717	0.909141	2.03667		4.17657	1.75385	2.38137		2.36508	1.90093	1.24417
Nitroreductase (NfnB)	536516	5.45192	2.49519	3.14583	0	0	3.13942	9.12179	4.76603	4.36058	2.09295	2.8141	6.18429		2.21859	4.63988	0.478157		2.49519	4.36058	0.572216
Sulfate permease or related transporter, MFS superfamily (SUL1)	536521	4.2514	1.2591	2.92017	0.560224	0.422969	3.30042	6.59174	3.36695	7.07423	1.78291	0.9993	2.94678		1.88277	3.72319	0.505688		1.2591	3.30042	0.381498
hypothetical protein	536526	6.12281	0	1.7193	0.695906	0	3.5731	7.30994	3.30702	4.58187	3.48538	0.295322	3.73392		1.7076	3.75522	0.454727		0.695906	3.5731	0.194763
monomethylamine:corrinoid methyltransferase	536536	4.27184	1.48008	2.01398	0	0.897275	1.74843	4.21314	3.24598	5.14046	1.28931	1.07198	4.08106		1.73263	2.97005	0.583369		1.48008	3.24598	0.455974
4-hydroxy-tetrahydrodipicolinate synthase/N-acetylneuraminate lyase (DapA)	554476	5.46622	1.65766	2.19482	1.28266	8.86486	2.48311	3.99099	1.46959	3.68243	0.331081	0.747748	4.07545		3.89324	2.3972	1.62408		2.19482	2.48311	0.8839
Predicted molibdopterin-dependent oxidoreductase YjgC (YjgC)	554478	4.14239	1.53722	2.96117	0.831715	4.40129	1.00324	3.81553	1.15534	5.42071	1.01942	0.566343	1.67314		2.77476	2.09339	1.32549		2.96117	1.15534	2.56303
Outer membrane protein TolC (TolC)	554485	6.12738	1.79179	1.96799	1.80957	6.07662	2.6269	3.53152	1.61397	4.05432	0.915939	0.462334	2.90171		3.55467	2.30096	1.54487		1.96799	2.6269	0.749169
DNA-binding protein, AcrR family, includes nucleoid occlusion protein SlmA (AcrR)	554487	3.20425	0.95915	2.31863	0.493464	3.29412	2.45588	5.83824	3.65196	3.97712	2.89869	0.846405	2.89706		2.05392	3.22362	0.637147		2.31863	2.89869	0.799887
Transcriptional regulator, contains XRE-family HTH domain (HipB)	564373	1.723	0.413146	1.14085	0	0.131455	0.652582	3.46948	0.638498	2.00939	1.05634	1.1831	2.13146		0.68169	1.59155	0.428319		0.413146	1.1831	0.349206
GGDEF domain, diguanylate cyclase (c-di-GMP synthetase) or its enzymatically inactive variants (GGDEF)	589422	3.63107	1.72168	1.38511	0	0	2.04854	5.80583	5.38511	3.82201	1.54477	1.59547	4.11866		1.34757	3.47434	0.387864		1.38511	3.82201	0.362405
Deoxyribose-phosphate aldolase (DeoC)	610351	4.46585	0.0915301	2.01503	0	0.412568	1.97268	8.10519	2.12568	4.56694	0.48224	1.21448	1.1612		1.39699	2.80406	0.498204		0.412568	1.97268	0.209141
TRAP-type C4-dicarboxylate transport system, small permease component YiaM (DctM)	610357	4.42801	1.16963	1.72781	0.571992	0.82643	4.15976	4.22485	1.03945	4.76134	3.88955	1.41815	3.33136		1.74477	3.26064	0.535102		1.16963	3.88955	0.30071
phage regulatory CII family protein	656151	2.57827	0.627993	0	0.453039	0	2.1547	4.06446	3.14365	2.52118	0.721915	1.45488	2.08103		0.73186	2.30597	0.317376		0.453039	2.1547	0.210256
Permease of the drug/metabolite transporter (DMT) superfamily (RhaT)	656169	3.53355	0.557359	1.2987	0.32684	0.8171	3.26515	2.35498	3.1039	6.07251	1.26407	0.548701	2.82684		1.30671	2.77659	0.470616		0.8171	2.82684	0.289051
No significant similarity found.	713515	7.33657	1.67476	2.75243	1.45469	12.2233	2.08252	4.77508	2.02751	5.48382	1.40453	0.885113	1.88835		5.08835	2.64956	1.92045		2.75243	2.02751	1.35754
No significant similarity found.	749936	4.92415	2.60279	3.32136	0.730539	4.89022	3.99601	5.33333	4.46108	5.45908	3.76447	2.07186	5.70858		3.29381	4.3992	0.74873		3.32136	4.46108	0.744519
Type III secretory pathway, component EscV (EscV)	761861	3.44836	1.19953	0.834507	0.507042	7.99765	0.820423	0.79108	0.562207	1.80516	0	0	1.22418		2.79742	0.743293	3.76355		1.19953	0.79108	1.51632
Type III secretory pathway, EscR/YscR component (EscR)	761888	5.52227	2.0169	2.63287	1.00154	7.58986	4.61751	4.54071	1.70507	4.06759	0.0691244	0.597542	2.93856		3.75269	2.64801	1.41717		2.63287	2.93856	0.895975
Capsule polysaccharide export protein KpsE/RkpR (KpsE)	769780	3.17597	0	0	1.022	0	3.76904	6.81387	1.56007	4.00085	2.23942	1.50761	4.31049		0.839594	3.45734	0.242844		0	3.76904	0
DVU3141 family protein	769783	4.7535	0	0	0	0	5.07283	5.51821	0.495798	5.93557	1.31373	3.61905	3.4958		0.9507	3.63585	0.261479		0	3.61905	0
Formate dehydrogenase assembly factor FdhD, a sulfurtransferase (FdhD)	772383	6.63578	0.904762	2.93822	0	0.583012	2.85328	9.23037	3.09138	4.75676	1.59459	1.90219	5.1686		2.21236	4.08531	0.541539		0.904762	3.09138	0.292673
No significant similarity found.	783942	1	0.333333	0.626667	0	0.0533333	0	0	0	0	0	0	0.613333		0.402667	0.087619	4.59565		0.333333	0	#DIV/0!
FhlA-type transcriptional regulator, contains GAF, AAA-type ATPase, and DNA-binding Fis domains (FhlA)	791338	4.50588	0.830065	0	0	0.522876	2.08235	3.67974	2.42222	4.37778	1.04837	1.35294	1.27451		1.17176	2.3197	0.505136		0.522876	2.08235	0.251099
Signal transduction histidine kinase (BaeS)	791339	4.51477	0.49896	0	0.0565959	0	1.79234	3.99459	2.12401	3.94216	2.56846	0.502705	2.67416		1.01407	2.51406	0.403358		0.0565959	2.56846	0.022035
helix-turn-helix transcriptional regulator (phage related?)	798454	3.72611	0.577495	2.08493	0.893843	0.271762	1.75372	6.27813	2.94268	6.58599	1.60297	2.11465	1.4862		1.51083	3.25205	0.464578		0.893843	2.11465	0.422691
Transcriptional regulator, middle operon regulator (Mor) family (Mor)	798460	3.53741	1.06463	0.785714	0.241497	0.513605	4.41497	4.09864	1.80612	2.9898	2.12925	0.146259	3.46599		1.22857	2.72157	0.451419		0.785714	2.9898	0.262799
Radical SAM superfamily maturase, SkfB/NifB/PqqE family (SkfB)	803205	4	0.444444	2.53937	0.888889	3.9117	4.28918	5.66372	2.8543	4.0986	1.52539	1.60927	3.94334		2.35688	3.42626	0.687887		2.53937	3.94334	0.643963
Metal-dependent amidase/aminoacylase/carboxypeptidase (AbgB)	807581	5.64394	2.2127	3.24184	0.879953	4.92774	1.3986	5.20979	1.8042	4.82576	0.875874	1.43298	3.33858		3.38124	2.69797	1.25325		3.24184	1.8042	1.79683
Succinyl-CoA synthetase, alpha subunit (SucD)	857384	8.34014	2.82653	4.60317	1.05669	11.8084	3.32766	7.03855	1.31973	5.46485	1.83447	1.00227	5.6644		5.72698	3.66456	1.5628		4.60317	3.32766	1.3833
No significant similarity found.	870028	2.41572	0.607098	2.79341	0	0.998733	2.93916	3.32193	3.09379	2.52598	1.98226	1.29531	2.23321		1.36299	2.48452	0.548593		0.998733	2.52598	0.395384
ABC-type transport system, periplasmic component (DdpA)	870129	5.07379	2.07184	2.34887	1.22201	5.05243	2.18123	4.94628	2.31133	2.92427	0.989644	1.08867	3.39741		3.15379	2.5484	1.23755		2.34887	2.31133	1.01624
Ribosomal protein L16/L10AE (RplP)	878626	5.93478	2.66667	4.22222	1.69324	10.9758	2.11836	6.34541	1.20531	6.58937	1.00242	0.374396	5.93237		5.09855	3.3668	1.51436		4.22222	2.11836	1.99316
Multidrug resistance efflux pump EmrA (EmrA)	908484	7.00407	2.75143	3.56561	0.712306	7.31703	2.22738	4.37082	1.58843	4.13855	1.37001	0.99511	4.31296		4.27009	2.71475	1.57292		3.56561	2.22738	1.6008
Hydrogenase/urease maturation factor HypB, Ni2+-binding GTPase (HypB)	913048	3.70303	1.71818	2.60455	0.756061	4.09545	2.18788	3.56061	1.56667	2.27121	0.913636	1.03485	2.89394		2.57545	2.06126	1.24946		2.60455	2.18788	1.19044
Ni,Fe-hydrogenase I small subunit (HyaA)	944294	8.01805	3.84289	2.86412	2.34183	9.23142	3.17834	4.74416	2.22718	5.10828	2.46178	0.607219	5.49363		5.25966	3.40294	1.54562		3.84289	3.17834	1.20908
Glutamine synthetase type III (GlnA3)	993689	6.09772	2.579	4.05388	1.40868	11.589	3.72146	4.53744	2.66164	3.27763	1.87078	1.68356	4.96621		5.14566	3.24553	1.58546		4.05388	3.27763	1.23683
transcription initiation protein	1015854	2.39506	0.466049	2.55556	0.62037	0.932099	2.69444	4.21914	1.12037	6.34568	1.91358	1.52469	6.83025		1.39383	3.52116	0.395843		0.932099	2.69444	0.345934
hypothetical protein	1031073	1.46296	0	0.675926	0	0	0.439815	2.31481	2.03704	2.61111	0.768519	0	1.10648		0.427778	1.3254	0.322754		0	1.10648	0
Ribosomal protein L33 (RpmG)	1031077	3.80667	0.84	4.06667	0.986667	13.14	1.46	4.34	0.926667	2.06667	0.64	0.4	4.24		4.568	2.01048	2.2721		3.80667	1.46	2.60731
Ribosomal protein L1 (RplA)	1031081	6.24255	1.83688	2.45106	0.428369	5.51489	3.65248	7.75603	3.95461	5.51915	2.08511	2.09787	2.4227		3.29475	3.92685	0.839032		2.45106	3.65248	0.671068
No significant similarity found.	1031693	4.89669	1.18713	3.68226	0.748538	5.96881	3.62573	9.04094	2.34113	9.73489	1.37817	3.14815	7.37037		3.29669	5.2342	0.629836		3.68226	3.62573	1.01559
ABC-type phosphate transport system, periplasmic component (PstS)	1122430	5.30435	2.52657	2.50483	1.42391	6.8285	1.50845	3.96981	3.78623	3.66908	0.653382	0.801932	4.92874		3.71763	2.75966	1.34713		2.52657	3.66908	0.688611
hypothetical protein	1125409	0.906667	0	1.12	0	0	1.95556	2.16889	1.34222	3.14222	0.617778	0.671111	0.671111		0.405333	1.50984	0.268461		0	1.34222	0
Lipid A disaccharide synthetase (LpxB)	1125413	9.50627	2.98566	3.05645	1.19355	7.60394	4.14695	4.97581	1.69803	4.69803	1.67742	1.07168	5.28495		4.86918	3.3647	1.44714		3.05645	4.14695	0.737035
Fe-S-cluster-containing dehydrogenase component (DMSO reductase) (HybA)	1125422	5.03519	0.72963	2.47778	0	0.514815	3	7.74259	4.10556	5.3537	1.24444	1.77407	6.60556		1.75148	4.26085	0.411064		0.72963	4.10556	0.177718
Glycosyltransferase involved in cell wall bisynthesis (RfaB)	1125424	4.35671	1.35498	3.70216	0.755844	0.645887	4.17662	6.12294	3.65108	5.02684	2.31082	1.47706	3.23896		2.16312	3.7149	0.582281		1.35498	3.65108	0.371117
DNA segregation ATPase FtsK/SpoIIIE or related protein (FtsK)	1145703	6.76459	2.20027	3.10508	1.53702	6.04265	3.37905	4.42272	1.22927	4.52508	1.19891	1.55919	4.6943		3.92992	3.00122	1.30944		3.10508	3.37905	0.918922
ABC-type bacteriocin/lantibiotic exporters, contain an N-terminal double-glycine peptidase domain (SunT)	1220656	5.89265	1.8065	2.24132	1.05413	4.85295	1.63148	3.94407	2.20478	3.77537	1.20839	0.939558	3.33559		3.16951	2.43418	1.30209		2.24132	2.20478	1.01657
Choline-glycine betaine transporter (BetT)	1220671	3.88141	1.37244	1.97244	0	0.19359	2.64103	4.91667	2.57115	4.23333	1.30705	0.871154	3.81218		1.48397	2.90751	0.510394		1.37244	2.64103	0.51966
Predicted membrane GTPase TypA/BipA involved in stress response (TypA)	1220683	4.349	1.88277	2.82604	0.895192	5.18531	1.9114	3.24419	1.33387	3.76445	1.13992	0.97893	3.22096		3.02766	2.22768	1.35911		2.82604	1.9114	1.47852
Signal transduction histidine kinase (BaeS)	1220686	4.19683	1.92438	2.31436	0.77117	5.29425	1.18437	4.09686	1.60408	3.35231	1.31606	0.828944	3.26338		2.9002	2.23514	1.29755		2.31436	1.60408	1.4428
Phosphatidylglycerophosphatase A (PgpA)	1220699	3.8953	0.818376	1.87607	0	0.946581	3.59402	3.95726	2.36966	3	1.09188	2.32906	3.5235		1.50726	2.83791	0.531118		0.946581	3	0.315527
Ribosomal protein L19 (RplS)	1236502	6.66667	1.17241	4.46839	0.994253	7.50287	2.44253	1.42241	2.15805	5.10632	0.433908	0	3.16092		4.16092	2.10345	1.97814		4.46839	2.15805	2.07057
Aspartyl/asparaginyl-tRNA synthetase (AsnS)	1259103	4.81851	1.5987	2.68836	0.873463	0.529284	3.13377	7.68619	2.7838	5.28995	1.09183	2.70137	5.53362		2.10166	4.03151	0.52131		1.5987	3.13377	0.510152
Murein DD-endopeptidase MepM and murein hydrolase activator NlpD, contains LysM domain (NlpD)	1273096	4.39387	1.29202	1.55912	0.430199	3.4651	2.78632	4.42094	3.51353	5.12108	0.374644	1.37536	3.70584		2.22806	3.04253	0.732306		1.55912	3.51353	0.443746
Carbon starvation protein CstA (peptide/pyruvate transporter) (CstA)	1293263	7.77406	1.48884	2.92678	1.12343	1.49372	4.17503	7.79079	4.08577	6.62831	2.37796	2.3689	7.04812		2.96137	4.92499	0.601295		1.49372	4.17503	0.357775
ParA-like ATPase involved in chromosome/plasmid partitioning or cellulose biosynthesis protein BcsQ (ParA)	1297175	3.51679	0.322542	2.15947	0.452038	2.32254	2.64269	2.7458	2.43405	4.04916	0.785372	2.76739	4.30216		1.75468	2.81809	0.622648		2.15947	2.7458	0.786463
AraC-type DNA-binding domain and AraC-containing proteins (AraC)	1306610	3.63554	2.22698	3.06355	1.29961	8.56939	0.861219	2.41634	2.12711	2.869	0.54345	0.317769	3.89883		3.75901	1.86196	2.01885		3.06355	2.12711	1.44024
Fe2+ or Zn2+ uptake regulation protein Fur/Zur (Fur)	1306625	0.880952	0.619048	0.0800866	0.575758	3.92208	2.74892	4.4632	3.87879	7.65584	0.943723	0.818182	3.04545		1.21558	3.36487	0.361257		0.619048	3.04545	0.203269
Protein N-acetyltransferase, RimJ/RimL family (RimL)	1320585	3.53663	1.67033	3.73626	1.10073	5.6044	1.55861	5.09158	1.50549	2.81136	0.593407	0.663004	3.54762		3.12967	2.25301	1.38911		3.53663	1.55861	2.2691
FAD/FMN-containing lactate dehydrogenase/glycolate oxidase (GlcD)	1323664	5.55483	1.70563	3.9026	1.09019	7.87446	2.17821	6.20779	1.99062	5.18975	0.668831	0.841991	3.84343		4.02554	2.98866	1.34694		3.9026	2.17821	1.79165
Pyruvate-formate lyase (PflD)	1323671	4.75163	1.62614	2.38388	0	0	4.62309	5.53203	2.79782	4.80261	1.1159	1.97386	3.69847		1.75233	3.50626	0.499773		1.62614	3.69847	0.43968
Uncharacterized membrane protein YkvA, DUF1232 family (YkvA)	1333362	4.99231	1.29231	1.50256	0.512821	5.01282	3.76923	8.49487	2.37692	3.93846	1.32308	2.57179	5.12564		2.66256	3.94286	0.675288		1.50256	3.76923	0.398639
Na+/panthothenate symporter (PanF)	1338613	5.64256	2.18388	2.72107	0.826446	0.623967	4.61777	6.19284	4.69559	6.2314	2.49242	1.52204	4.72934		2.39959	4.35449	0.551061		2.18388	4.69559	0.465092
Ribose 5-phosphate isomerase RpiB (RpiB)	1338623	5.04575	1.11329	3.18954	1.09368	0.126362	3.85621	7.63399	1.72549	7.5098	2.12418	1.64488	4.18954		2.11373	4.09773	0.515829		1.11329	3.85621	0.288701
DNA-directed RNA polymerase, sigma subunit (sigma70/sigma32) (RpoD)	1338627	7.00825	2.24092	4.40842	1.7434	6.52723	1.87129	4.64934	3.85974	3.5297	1.14109	1.74175	4.28878		4.38564	3.01167	1.45622		4.40842	3.5297	1.24895
Formylglycine-generating enzyme, required for sulfatase activity, contains SUMF1/FGE domain (YfmG)	1402303	9.33218	3.29303	3.52562	1.68739	11.5009	2.91134	7.84744	3.30628	5.35866	1.97467	1.92343	4.51929		5.86782	3.9773	1.47533		3.52562	3.30628	1.06634
Predicted hydrolase of the alpha/beta-hydrolase fold (YheT)	1421383	6.4413	2.07027	2.61097	0.269066	0.206512	5.53128	6.38218	2.66752	6.20823	2.06084	2.04799	3.8946		2.31962	4.11323	0.563942		2.07027	3.8946	0.531573
hypothetical protein	1421392	5.30403	1.16117	1.7033	0.615385	1.39744	3.81502	7.99267	4.86447	3.3956	1.51832	2.09524	4.92125		2.03626	4.08608	0.498342		1.39744	3.81502	0.366299
Choline-glycine betaine transporter (BetT)	1426336	5.82406	0.974408	0	0	0	2.95649	3.84837	3.1977	4.0755	1.75816	1.75176	3.9309		1.35969	3.07412	0.442302		0	3.1977	0
cytochrome c3 family protein	1426351	3.625	0.633333	1.80833	0.464583	2.38125	1.25	4.07917	2.01458	4.44375	3.56458	1.56042	5.18125		1.7825	3.15625	0.564752		1.80833	3.56458	0.507306
No significant similarity found.	1497771	10.3682	2.40547	5.80846	1.86567	14.4826	4.64677	6.12687	5.8607	5.52488	0	0.131841	5.70398		6.98607	3.99929	1.74683		5.80846	5.52488	1.05133
Amino acid racemase YgeA (RacX)	1500759	4.16335	1.33599	2.84861	1.21514	7.31607	2.50066	2.08234	0.401062	1.09429	0.373174	1.08499	2.7676		3.37583	1.47202	2.29334		2.84861	1.09429	2.60316
1-aminocyclopropane-1-carboxylate deaminase/D-cysteine desulfhydrase, PLP-dependent ACC family (Acd)	1500761	3.6507	0.89521	2.56188	0.602794	3.64371	2.73054	3.46208	1.7495	4.28144	2.83134	2.2515	5.17166		2.27086	3.21115	0.707179		2.56188	2.83134	0.904829
Regulator of protease activity HflC, stomatin/prohibitin superfamily (HflC)	1549988	8.08481	2.83746	4.93757	1.82097	11.7138	4.20377	5.45936	3.12839	5.24853	1.15077	1.29211	3.17668		5.87892	3.37994	1.73935		4.93757	3.17668	1.55432
Signal peptidase I (LepB)	1584992	7.70513	2.38462	7.38141	1.58173	11.8686	2.16026	8.66987	2.56891	4.77564	0.535256	2.00641	4.45192		6.18429	3.59547	1.72003		7.38141	2.56891	2.87336
methionyl-tRNA formyltransferase	1584993	0.0451389	0.09375	3.87847	0	0.0520833	0	0	0	0.0555556	0	0	0		0.813889	0.00793651	102.55		0.0520833	0	#DIV/0!
Aldo/keto reductase, related to diketogulonate reductase (ARA1)	1620768	4.52569	0.459976	1.4313	0.514934	0.113501	4.38232	6.5902	3.94146	5.00836	2.70012	2.14098	3.93309		1.40908	4.09951	0.34372		0.514934	3.94146	0.130646
ABC-type methionine transport system, permease component (MetP)	1620772	5.09653	2.78733	2.01207	0.793363	7.36652	0.0211161	4.79186	1.60935	3.62896	0.46908	0.790347	2.44796		3.61116	1.96552	1.83725		2.78733	1.60935	1.73196
Cell division ATPase FtsA (FtsA)	1624401	5.75345	2.18248	3.84834	1.42174	10.6391	2.41444	3.88646	0.845093	4.14031	2.04461	0.857259	2.57745		4.76902	2.39509	1.99117		3.84834	2.41444	1.59389
Signal transduction histidine kinase (BaeS)	1628796	4.7569	1.09428	2.03502	0.406734	0.556902	3.27542	5.3138	1.72862	4.00539	1.65051	0.974411	3.11246		1.76997	2.8658	0.617617		1.09428	3.11246	0.351579
Ni,Fe-hydrogenase III large subunit (HycE2)	1736087	3.13248	1.18376	3.71368	0	3.47436	0	0	0	0	0	0	2.35897		2.30085	0.336996	6.82754		3.13248	0	#DIV/0!
Fe-S-cluster-containing hydrogenase component 2 (HycB)	1736089	6.12249	2.73896	3.80924	1.69277	13.2369	3.74699	5.98594	3.88353	4.49197	1.16667	0.801205	2.71486		5.52008	3.25588	1.69542		3.80924	3.74699	1.01661
Glycosyltransferase involved in cell wall bisynthesis (WcaA)	1736097	0	0	0	1.04896	0	0	6.10452	4.61676	6.48493	0.834275	2.27024	0.276836		0.209793	2.94108	0.0713319		0	2.27024	0
Type II secretory pathway, component PulK (PulK)	1751886	10.292	4.30644	3.68396	1.45053	5.11527	2.55235	4.91066	2.03074	3.63785	0.580211	1.67723	2.9952		4.96964	2.62632	1.89225		4.30644	2.55235	1.68724
No significant similarity found.	1761653	0.00161812	0	0.0679612	0	0.288026	0.13754	6.27832	0.02589	0.533981	0.124595	0.0679612	0.31068		0.071521	1.06842	0.0669407		0.00161812	0.13754	0.0117647
Orotate phosphoribosyltransferase (PyrE)	1778192	4.47518	2	3.88298	0.909574	11.2305	0.799645	5.74645	1.00355	4.2695	1.01773	1.24468	3.37411		4.49965	2.49367	1.80443		3.88298	1.24468	3.11966
Signal transduction histidine kinase (BaeS)	1778195	6.68182	3.1026	3.50519	1.66061	10.2771	3.39437	5.45498	3.01212	4.40043	1.02554	0.674026	5.04459		5.04545	3.28658	1.53517		3.50519	3.39437	1.03265
No significant similarity found.	1778198	4.88966	2.16492	2.73984	0.8223	9.49593	2.22764	3.62137	2.46574	2.97096	1.01742	0.89547	3.98839		4.02253	2.45528	1.63832		2.73984	2.46574	1.11116
Phosphoglycerol transferase MdoB/OpgB, AlkP superfamily (MdoB)	1836997	6.64106	1.93747	3.91974	1.07533	7.87937	2.6519	5.6839	2.49926	7.01625	1.37814	1.21566	3.0773		4.2906	3.36034	1.27683		3.91974	2.6519	1.47809
Queuine/archaeosine tRNA-ribosyltransferase (Tgt)	1836999	5.90625	2.42519	4.83239	1.00095	5.53883	2.54167	6.10417	1.14394	4.78125	0.428977	1.40814	4.28977		3.94072	2.95685	1.33274		4.83239	2.54167	1.90127
Phosphotransacetylase (includes Pta, EutD and phosphobutyryltransferase) (Pta)	1845872	6.69316	0.507726	2.21413	0.662252	0.333333	4.38742	6.36093	3.30243	4.27483	1.98455	1.52318	5.13024		2.08212	3.85194	0.540538		0.662252	4.27483	0.154919
Threonine/homoserine/homoserine lactone efflux protein (RhtB)	1845877	5.44498	1.12121	2.16268	0.763955	0.717703	3.7496	6.0622	2.65231	3.37161	1.54705	1.24561	4.86603		2.04211	3.35635	0.608431		1.12121	3.37161	0.332545
K(+)-transporting ATPase subunit F	1892505	5.20915	1.15686	1.80392	0	1.54248	3.81699	7.64706	1.9085	12.6993	1.59477	2.6732	11.3791		1.94248	5.95985	0.325928		1.54248	3.81699	0.40411
GGDEF domain, diguanylate cyclase (c-di-GMP synthetase) or its enzymatically inactive variants (GGDEF)	1892518	7.42703	1.36036	1.57838	0.590991	0.544144	4.08829	5.23423	1.45225	7.87207	2.71892	2.34054	5.58018		2.30018	4.18378	0.549785		1.36036	4.08829	0.332746
PAS domain (PAS)	1892525	5.81979	1.95465	2.15135	0.796231	0.533569	3.87279	7.24617	2.26031	4.9841	1.9258	1.55948	5.64193		2.25112	3.92723	0.573209		1.95465	3.87279	0.504714
TRAP-type C4-dicarboxylate transport system, large permease component (DctQ)	1893287	3.94957	1.55477	2.21198	0.486998	0.190701	2.77699	5.25611	1.34437	3.57683	1.29787	1.35146	4.25532		1.6788	2.83699	0.591754		1.55477	2.77699	0.559875
MinD superfamily P-loop ATPase, contains an inserted ferredoxin domain	1893289	4.35317	0.69709	1.19841	0	0.988095	3.33466	5.46429	1.58466	2.85714	1.19841	2.7381	4.51852		1.44735	3.0994	0.46698		0.988095	2.85714	0.345833
Predicted Fe2+/Mn2+ transporter, VIT1/CCC1 family (Ccc1)	1905048	3.6955	0.681661	2.50634	0.696655	3.40254	3.40023	5.87543	2.58708	4.609	2.29066	1.23645	3.00692		2.19654	3.28654	0.668345		2.50634	3.00692	0.833525
Elongation factor P--beta-lysine ligase (EF-P beta-lysylation pathway) (EpmA)	1905052	6.69295	0.882915	2.46595	0.180406	0	2.68578	6.49462	3.97849	4.99044	0.849462	1.89008	3.90442		2.04444	3.5419	0.577217		0.882915	3.90442	0.226132
Protein translocase subunit SecG (SecG)	1929828	7.06667	2.20833	3.79444	0.7	6.04722	1.51111	3.06944	0.0166667	1.80278	1.61667	1.68611	2.20556		3.96333	1.70119	2.32974		3.79444	1.68611	2.25041
Coenzyme F420-reducing hydrogenase, delta subunit (FrhD)	1966607	8.68639	2.63946	4.23605	1.89592	11.9259	2.25374	6.3898	4.19728	6.6619	1.93197	1.82789	4.81361		5.87673	4.01088	1.4652		4.23605	4.19728	1.00924
Predicted Na+-dependent transporter YfeH (YfeH)	1966620	5.69157	1.50096	2.82184	1.20594	0.867816	3.43103	8.27586	3.98851	8.30172	2.82759	2.5	3.44349		2.41762	4.68117	0.516457		1.50096	3.44349	0.435883
HEAT repeat (HEAT)	1985912	4.8945	2.01988	2.67737	0.906728	6.64067	1.38226	1.8792	3.06269	3.86544	0.879205	0.762997	3.44343		3.42783	2.18218	1.57083		2.67737	1.8792	1.42474
RNase P protein component (RnpA)	1985914	10.5929	2.85577	3.31731	3.3141	13.0481	2.07372	6.875	2.29808	5.08654	2.21795	0.477564	3.39103		6.62564	3.20284	2.06868		3.31731	2.29808	1.44351
Adenosyl cobinamide kinase/adenosyl cobinamide phosphate guanylyltransferase (CobU)	2031367	2.59633	1.09174	1.90061	0	0	2.763	3.82416	2.25229	4.63609	0.798165	0.327217	3.56728		1.11774	2.59546	0.430651		1.09174	2.763	0.39513
cAMP-binding domain of CRP or a regulatory subunit of cAMP-dependent protein kinases (Crp)	2035355	3.59353	0.0731364	1.9353	0.424754	2.54852	1.52602	3.48101	4.83685	2.8903	2.1519	0.935302	3.53024		1.71505	2.76452	0.620379		1.9353	2.8903	0.669586
YdcH family protein	2035364	4.02137	1.73077	3.81624	1.80769	9.4188	1.99145	5.39316	1.68803	1.54701	0	1.69658	2.2265		4.15897	2.07753	2.00188		3.81624	1.69658	2.24937
Chaperedoxin CnoX, contains thioredoxin-like and TPR-like domains, YbbN/TrxSC family (CnoX)	2035372	6.28395	2.80247	2.41049	1.32099	5.90123	2.81481	3.10494	1.36111	3.25	0.432099	0.83642	4.67901		3.74383	2.35406	1.59037		2.80247	2.81481	0.995614
Na+-translocating ferredoxin:NAD+ oxidoreductase RNF, RnfC subunit (RnfC)	2043551	6.36248	2.19507	3.21375	1.70628	10.9499	2.77205	4.571	2.62407	4.858	1.45665	1.10688	2.22347		4.8855	2.80173	1.74374		3.21375	2.62407	1.22472
Ribosomal protein S21 (RpsU)	2044210	3.2451	2.03922	2.98529	1.45588	11.2059	2.21569	4.02941	1.85784	2.17647	0.470588	0.892157	2.68627		4.18627	2.04692	2.04516		2.98529	2.17647	1.37162
Outer membrane lipoprotein-sorting protein (LolA)	2045883	4.48923	0.095057	1.86439	0.765526	0.382763	2.39924	8.48035	1.75412	4.96198	1.86185	1.40051	4.43346		1.51939	3.61307	0.420526		0.765526	2.39924	0.31907
Fe2+ transporter FeoB (FeoB)	2045886	5.35213	1.29573	1.66311	0.505589	0.463923	2.0061	5.18699	2.33181	4.00152	1.52337	1.07419	4.04675		1.8561	2.88153	0.644135		1.29573	2.33181	0.555677
Outer membrane receptor protein, Fe transport (CirA)	2045888	3.62571	0.799435	1.73588	0.526836	0	2.48729	6.07768	2.56497	4.26977	1.13748	2.18126	3.68173		1.33757	3.20003	0.417987		0.799435	2.56497	0.311674
Integral membrane protein YbhL, putative Ca2+ regulator, Bax inhibitor (BI-1)/TMBIM family (YbhL)	2050025	9.02991	2.91453	5.18803	1.44872	14.7393	1.59544	7.04274	0.960114	4.73077	2.349	0	6.87749		6.6641	3.36508	1.98037		5.18803	2.349	2.20861
DNA uptake channel protein ComEC, N-terminal domain (ComEC)!!!DNA uptake channel protein ComEC C-terminal domain, metallo-beta-lactamase superfamily (ComEC)	2069151	6.8239	1.50629	3.1464	1.0014	1.68833	2.93187	6.17331	4.58805	6.8239	1.95632	1.79036	5.18973		2.83326	4.20765	0.673361		1.68833	4.58805	0.367984
Voltage-gated potassium channel Kch (Kch)	2108627	6.04255	2.05201	3.68794	1.1052	8.73522	2.36998	5.96277	3.19976	4.87175	1.02009	1.37175	4.39953		4.32459	3.31366	1.30508		3.68794	3.19976	1.15257
Fe-S cluster-containing oxidoreductase, includes glycolate oxidase subunit GlcF (GlpC)	2114044	4.44592	0.257092	1.91755	0.401596	0.26773	1.6578	4.62677	2.73316	3.84131	1.12234	1.11348	4.85018		1.45798	2.84929	0.511699		0.401596	2.73316	0.146935
DNA-binding response regulator, OmpR family, contains REC and winged-helix (wHTH) domain (OmpR)	2117858	6.06667	2.25034	2.38367	1.48299	0.470748	2.20136	0	0.216327	0	0	0.472109	3.81905		2.53088	0.958406	2.64072		2.25034	0.216327	10.4025
DNA-binding response regulator, OmpR family, contains REC and winged-helix (wHTH) domain (OmpR)	2117864	5.50138	2.84711	2.70248	1.14601	1.45592	2.20386	0	0	0.757576	0	1.27686	2.10331		2.73058	0.905943	3.01407		2.70248	0.757576	3.56727
NAD(P)-dependent dehydrogenase, short-chain alcohol dehydrogenase family (FabG)	2117870	6.38739	1.32207	4.11036	1.64414	3.49099	0.831081	6.56532	1.68243	1.3964	1.06757	1.33784	2.93694		3.39099	2.25965	1.50067		3.49099	1.3964	2.5
DUF3795 domain-containing protein, possibly SDR family oxidoreductase	2117871	5.25649	0.82684	1.171	0.760823	0.021645	2.85281	5.70779	1.67424	4.09091	2.19589	1.90909	3.20455		1.60736	3.09075	0.520054		0.82684	2.85281	0.289833
DNA-binding transcriptional regulator, MarR family (MarR)	2117882	7.3996	1.22289	2.70482	0	0	2.94177	6.48193	6.09237	3.29719	3.4498	1.73293	7.28112		2.26546	4.46816	0.507024		1.22289	3.4498	0.354482
